# Supplementary material for: Characterization of the Basal and mTOR-Dependent Acute Pulmonary and Systemic Immune Response in a Murine Model of Combined Burn and Inhalation Injury
Source: Int J Mol Sci. 2022 Aug 7;23(15):8779. doi: 10.3390/ijms23158779 (PMC9368856; doi:10.3390/ijms23158779)
Supplement: Supplementary file 1 [file ijms-23-08779-s001.zip]

Archive with 3 entries (3 files):
- ijms-1821115-supplementary.pdf
- Table S1.csv
- Table S2.csv
