# Supplementary material for: Characterization of the Basal and mTOR-Dependent Acute Pulmonary and Systemic Immune Response in a Murine Model of Combined Burn and Inhalation Injury
Source: Int J Mol Sci. 2022 Aug 7;23(15):8779. doi: 10.3390/ijms23158779 (PMC9368856; doi:10.3390/ijms23158779)
Supplement: Supplementary file 1 [file ijms-23-08779-s001.zip › Table S1.csv]

Burn versus Sham (lung)
	Log2 fold change	log10 p value
Klrk1	-5.62	3.047208
Cd247	-2.86	2.821023
Cd3g	-2.2	2.463442
Ifitm2	2.92	2.313364
Vegfa	-1.17	2.263603
Psmb9	-1.76	2.19382
Ifih1	-2.02	2.127261
Fos	4.63	1.928118
Plaur	2	1.709965
Cxcl15	2.5	1.649752
Lyz2	5.29	1.619789
Lcp1	2.89	1.614394
Chil3	4.54	1.596879
Ccl22	-1.63	1.58838
Mapk3	1.4	1.555955
Ifit1	-1.81	1.482804
Serping1	1.76	1.453457
Fas	1.91	1.450997
Emr1	1.45	1.449772
Cd22	-1.33	1.381952
Fcgr2b	-0.877	1.372634
B+I versus Sham (lung)
Cd22	-1.34	3.530178
Gzma	-1.8	1.790485
Snai1	2	1.508638
B+I versus Burn (lung)
Snai1	3.72	2.524329
Lyz2	1.19	2.197911
Fcer1g	0.784	2.171985
Map2k2	0.689	2.081445
Cxcl9	-2.88	1.89279
Zap70	1.84	1.844664
Ada	-2.66	1.686133
Il6ra	1.63	1.68403
Ifitm2	1.19	1.630784
Col4a1	1.93	1.616185
Icos	-2.34	1.555955
Tnfrsf1a	1.29	1.555955
Gpr183	-2.29	1.549751
Txk	-2.26	1.531653
Cd96	-3.14	1.5157
Stat4	-1.63	1.484126
Mapk3	1.02	1.471083
Vegfc	-2.63	1.457175
Slc7a11	-2.17	1.447332
Ccl2	-1.58	1.435334
Plaur	2.01	1.424812
Arg1	-1.87	1.422508
Ticam1	1.78	1.385103
Fos	2.2	1.374688
H2-Eb1	0.835	1.369572
Map3k7	-1.93	1.364516
Burn versus Sham (spleen)
Cklf	2.07	3.027334
Ikbkg	2.55	2.767004
Cxcl13	-2.57	2.332547
Irgm2	-2.15	2.266803
H2-Q2	5.95	2.156145
Plaur	1.96	1.931814
Cd97	1.02	1.924453
Map3k1	1.1	1.886057
H2-D1	-2.39	1.882729
Il7r	2.51	1.866461
Cd7	1.05	1.863279
Map4k2	0.822	1.829738
Il4ra	-1.63	1.812479
Dpp4	1.32	1.798603
Rora	-1.12	1.764472
Zap70	1.91	1.754487
Tapbp	-3.29	1.688246
Mif	1.55	1.661544
Pou2f2	1.15	1.623423
H2-T23	1.84	1.542118
Ccr6	-1.4	1.536107
Crebbp	-1.84	1.512862
H2-Aa	-1.54	1.508638
Il2ra	1.67	1.477556
Klra2	-2.52	1.406714
Il1b	-2.97	1.399027
Sell	1.65	1.393619
Il17ra	-1.67	1.381952
Col4a1	1.67	1.36251
Fcer1g	2.18	1.36251
B+I versus Sham (spleen)
Fcgr1	1.37	2.152427
Cxcl9	-2.66	2.110138
Il6st	0.77	1.530178
Tnfrsf1a	1.08	1.44855
Sbno2	1.12	1.413413
Cd3d	-0.476	1.308919
B+I versus Burn (spleen)
Psmb10	-1.67	2.067526
H2-Q2	-4.41	1.928118
Ifitm1	4.41	1.866461
Plaur	-2.1	1.739929
Cklf	-2.22	1.709965
Cd7	-2.05	1.705534
H2-M3	1.54	1.600326
Cxcl10	-2.27	1.571865
Vcam1	1.52	1.467246
H2-D1	2.11	1.428291
H2-T23	-2.22	1.375718
Dpp4	-1.42	1.348722
Prkcd	-1.32	1.342944
Cd33	3.25	1.306273
