# Supplementary material for: Characterization of the Basal and mTOR-Dependent Acute Pulmonary and Systemic Immune Response in a Murine Model of Combined Burn and Inhalation Injury
Source: Int J Mol Sci. 2022 Aug 7;23(15):8779. doi: 10.3390/ijms23158779 (PMC9368856; doi:10.3390/ijms23158779)
Supplement: Supplementary file 1 [file ijms-23-08779-s001.zip › Table S2.csv]

Burn +RAPA versus Burn+Veh (lung)
	Log2 fold change	LOG10 p-value
Cd3g	-1.47	2.137869
Ms4a1	-2.26	1.987163
Pml	-2.65	1.88941
Itgae	-3.85	1.818156
Klrc1	-3.33	1.718967
Ticam2	-3.4	1.686133
Il34	-2.81	1.661544
Cxcr1	-3.64	1.661544
F2rl1	-3.5	1.651695
Nt5e	-2.67	1.649752
Abcb1a	-1.88	1.632644
Ifih1	-1.75	1.573489
Ifit1	-2.16	1.549751
Stat2	-1.42	1.480172
Ccr6	-3.24	1.478862
Cd247	-1.92	1.477556
Cxcl15	0.934	1.465974
Lif	-3.1	1.459671
St6gal1	-1.61	1.438899
Cd4	-2.76	1.434152
H2-Q10	0.643	1.419075
Gpr44	-2.57	1.38934
Il1a	-1.82	1.385103
Klrc2	-2.81	1.37366
Cd1d1	-2.48	1.369572
Klra3	-3.58	1.368556
Mefv	-2.01	1.358526
Prdm1	-0.916	1.344862
Runx1	-0.577	1.331614
Defb1	-3.47	1.326058
B+I +RAPA versus B+I +Veh (lung)
Defb1	-3.65	3.308035
Cd40	-2.93	2.67162
Klrc2	-2.83	2.545155
Cmpk2	-2.72	2.385103
Tnfsf18	-3.43	2.381952
Ifi44	-2.52	2.313364
Cd53	-1.37	2.295849
Angpt2	-1.99	2.268411
Clec4a2	-2.17	2.243364
Tnfrsf10b	-3.68	2.163043
Itgal	1.1	2.031517
Ly96	-1.31	2.017729
C5ar1	2.3	2.013676
Hspb2	-1.82	1.958607
Ifna4	-2	1.958607
Mif	-2.04	1.917215
Il1rl1	-3.45	1.88941
Klrd1	-1.95	1.879426
Il1r2	4.12	1.863279
Ccl19	-2.31	1.853872
Cd14	4.14	1.815309
H2-D1	3.61	1.785156
Il1rl2	-1.73	1.777284
Itgae	-1.87	1.730487
Tmed1	-1.66	1.69037
Ctla4	-1.77	1.665546
Gata3	-2.32	1.649752
Nfatc4	-2.14	1.634512
Ifngr1	2.23	1.603801
Ifna1	-1.71	1.590067
Klrc1	-1.8	1.58838
Dpp4	-1.97	1.585027
Tgfbr2	1.59	1.50724
Erbb2	-1.98	1.492144
Il2rb	-4.21	1.453457
Cd40lg	-1.96	1.417937
Cd2	-2.35	1.416801
Rrad	-2.3	1.413413
H2-Q10	0.975	1.41005
Fcer1a	-1.72	1.396856
Rps6	-2.01	1.395774
Epcam	-1.44	1.391474
H2-Ob	-3.61	1.350665
Mef2c	-1.02	1.338187
Cdkn1a	2.4	1.333482
Cd22	-1.5	1.333482
Burn+RAPA versus Burn+Veh (spleen)
Isg15	2.36	1.730487
H2-Q2	-3.38	1.605548
Cklf	-1.36	1.512862
Zap70	-1.38	1.343902
B+I +RAPA versus Burn+Veh (spleen)
Mcam	2.25	2.60206
Lcp1	-6.75	2.537602
Mapk1	-7.57	2.281498
Ltbr	4	2.255707
Cd63	-4.77	2.227678
Lyn	-3.32	2.189096
Cd37	-2.42	2.164309
Cd74	-5.19	2.149354
Ncf4	-4.56	2.14691
Ifi35	2.3	2.102923
Ccl19	-5.37	2.08197
S100a8	-3.26	2.044312
Fn1	-4.84	2.037157
C6	-2.42	1.90309
Fcer1g	-4.22	1.879426
Ifitm1	-3.5	1.863279
Trp53	-5.38	1.841638
Nlrc5	-4.87	1.832683
Lyz2	-3.6	1.829738
Ddx58	-2.65	1.818156
Smad3	2.07	1.752027
Psmb10	-3.54	1.732828
Hif1a	2.6	1.692504
Itgb1	-2.99	1.688246
Cd22	-4.19	1.681937
Il6st	0.928	1.667562
H2-K1	-2.08	1.659556
Ifnar1	2.25	1.628932
Il6ra	-3.37	1.609065
Atm	-3.84	1.607303
Ep300	-3.46	1.59346
H2-D1	-2.22	1.505845
Cd4	1.6	1.500313
Col4a1	3.31	1.474955
Dock9	3.17	1.457175
Prkcd	1	1.343902
